# Supplementary material for: Untargeted Metabolomics for Integrative Taxonomy: Metabolomics, DNA Marker-Based Sequencing, and Phenotype Bioimaging
Source: Plants (Basel). 2023 Feb 15;12(4):881. doi: 10.3390/plants12040881 (PMC9965764; doi:10.3390/plants12040881)
Supplement: Supplementary file 1 [file plants-12-00881-s001.zip]

Archive with 1 entries (1 files):
- plants-2149076-supplementary.pdf
